# Supplementary material for: Scribble, Lgl1, and myosin IIA interact with α-/β-catenin to maintain epithelial junction integrity
Source: Cell Adh Migr. 2023 Sep 24;17(1):1–23. doi: 10.1080/19336918.2023.2260645 (PMC10761038; doi:10.1080/19336918.2023.2260645)
Supplement: Supplemental Material [file KCAM_A_2260645_SM4971.zip]

Archive with 2 entries (2 files):
- Figure_S1_S5_word_document_120723.docx
- Supplementary_Figure_Legends.docx
